# Supplementary material for: Characterization of SOD and GPX Gene Families in the Soybeans in Response to Drought and Salinity Stresses
Source: Antioxidants (Basel). 2022 Feb 25;11(3):460. doi: 10.3390/antiox11030460 (PMC8944523; doi:10.3390/antiox11030460)
Supplement: Supplementary file 1 [file antioxidants-11-00460-s001.zip]

Archive with 6 entries (5 files):
- Supplementar files/
- Supplementar files/Supplementary Table S1.xlsx
- Supplementar files/Supplementary Table S2.xlsx
- Supplementar files/Supplementary Table S3.xlsx
- Supplementar files/Supplementary Table S4.xlsx
- Supplementar files/Supplementary Table S5.xlsx
