# Supplementary material for: Characterization of SOD and GPX Gene Families in the Soybeans in Response to Drought and Salinity Stresses
Source: Antioxidants (Basel). 2022 Feb 25;11(3):460. doi: 10.3390/antiox11030460 (PMC8944523; doi:10.3390/antiox11030460)
Supplement: Supplementary file 1 [file antioxidants-11-00460-s001.zip › Supplementar files/Supplementary Table S1.xlsx]

## Sheet: Sheet1
Supplementary Table S1: RNA-seq data of GmaSOD and GmaGPX genes from different soybean tissues freely available in the SOYBASE
Gene_ID	cotyledon-1	root	stem	leafbud-1	leafbud-2	leaf-1	cotyledon-2	stem-2	leafbud-3	leaf-2	flo-1	shoot_meristem	flo-2	flo-3	flo-4	flo-5	pod&seed-1	pod&seed-2	pod&seed-3	pod-1	pod-2	pod-3	seed-1	seed-2	seed-3	seed-4	seed-5
GmaSOD2.1	2.77055	2.21178	2.82738	21.9191	27.1216	8.89894	9.9196	4.21533	3.87395	6.27698	11.7848	2.20573	3.44086	1.52521	3.20987	3.66887	4.23021	2.9364	3.1611	2.23775	2.43935	2.31491	6.10666	3.30074	3.24455	3.56831	4.6659
GmaSOD3.1	223.94	170.537	259.739	305.697	194.719	40.8825	70.3675	161.053	222.868	249.514	323.261	215.131	251.932	223.574	260.933	242.167	212.6	158.038	138.328	166.68	129.57	120.544	183.651	198.747	197.482	202.446	220.457
GmaSOD4.1	44.587	71.3806	68.2633	100.563	114.325	41.8978	46.3807	84.3259	55.9333	43.3548	86.7742	46.8409	68.6907	49.6904	61.1053	72.1831	90.772	76.6857	83.6187	64.8847	62.2707	50.1548	131.683	100.719	74.4298	80.0459	40.7045
GmaSOD5.1	21.8547	11.6577	16.2098	26.6025	18.4463	7.98345	11.9775	8.73758	23.7944	17.2017	24.8267	16.2157	12.2085	12.5409	10.0149	12.6251	9.93453	7.99392	8.30981	10.3597	9.45346	8.14577	6.72412	6.27194	4.28895	3.6117	5.37359
GmaSOD6.1	34.0223	47.848	43.555	66.3537	73.1833	38.537	39.2781	47.6869	34.1042	29.4767	41.1266	35.4228	34.9856	26.6763	34.8581	45.8221	55.6837	54.0383	55.5448	49.3953	58.9401	46.5426	78.7841	44.7722	38.8399	42.051	22.6693
GmaSOD10.1	2.3586	2.03679	1.73393	12.7705	9.43925	3.74178	6.67232	3.19996	3.01574	4.76093	7.69631	2.73673	2.9636	1.79145	2.72213	3.49989	3.52922	3.32671	2.9967	2.79221	2.91686	1.76532	4.4376	1.79716	2.47531	2.55907	3.10611
GmaSOD10.2	0.4866	0.71968	1.09087	0.42355	0.417572	4.12244	0.0662875	1.04476	0.103782	0.106545	0.213715	0.255945	0.71148	0.216356	0.331996	0.306483	2.13776	19.1455	15.7627	5.96431	3.65165	0.733185	36.6639	4.38989	6.33629	3.96361	0.984821
GmaSOD11.1	214.788	26.4155	96.318	363.94	285.89	251.294	71.7653	74.9515	55.8387	158.29	169.929	34.1363	46.2981	16.0993	29.9554	36.9198	73.2913	62.9037	56.6141	73.728	50.4494	31.52	60.9145	30.498	22.2689	22.0505	22.2772
GmaSOD12.1	240.014	19.2265	69.5603	405.576	285.163	218.284	55.4669	82.29	40.8252	110.047	132.914	29.2205	39.2669	13.9583	28.6514	31.4624	75.8746	58.2303	47.1383	65.9907	47.8588	23.5715	62.2501	18.4663	13.2591	11.7397	6.25801
GmaSOD12.2	42.6554	0.251648	7.29232	74.8141	72.1189	64.9278	25.0263	11.8896	24.7848	33.9714	63.8432	12.8837	15.32	3.57575	9.16747	9.78929	15.6146	3.8677	3.29339	5.24136	5.44662	1.29167	3.44657	0.742459	0.21133	0.042495	0
GmaSOD16.1	38.2117	7.72203	9.99879	19.1818	14.224	21.1604	28.8837	9.06539	7.38111	16.1502	17.7001	8.55198	6.49416	4.80449	7.56227	8.64221	8.88099	10.6353	10.3165	8.14736	14.9494	9.54049	16.4903	10.9196	17.7997	16.7199	19.2642
GmaSOD19.1	155.405	144.682	193.436	188.447	123.569	49.8984	108	157.938	199.722	189.459	369.568	188.919	167.715	147.672	166.12	167.508	115.333	114.316	110.485	144.395	110.296	94.5695	156.896	169.247	139.418	143.052	150.164
GmaSOD20.1	2.23522	1.97151	3.83067	40.7155	37.9894	10.9432	7.84633	3.74718	5.83574	8.16641	16.1239	4.26345	5.30562	2.69492	3.37279	6.65123	6.86002	5.00296	5.06815	3.47737	3.37141	2.92277	8.79868	3.36728	2.71057	2.82282	4.08486
GmaSOD20.2	1.4693	1.2349	4.25088	0.909565	1.5469	17.6861	0.471072	3.77475	0.742843	0.545792	1.35671	0.707659	3.46752	0.558783	1.74504	1.81805	7.26287	110.148	139.177	19.2421	10.5105	4.18499	261.114	82.5369	220.363	212.528	29.9264
GmaGPX1.1	55.8653	4.85644	50.69	23.4115	14.8191	99.2364	126.596	15.1738	6.90765	17.0533	16.7426	23.9024	5.62166	4.08045	4.74794	9.46698	1.84357	9.46747	14.5369	8.6309	0.584634	11.5535	14.1003	37.4462	90.4187	82.1959	141.002
GmaGPX2.1	0.18529	5.69234	1.41169	0	0.212288	0.022502	0.740095	1.66771	0	0.007742	0	0.115377	0.064802	0.0619655	0.198575	0.112989	0.0214345	0.110983	0.0692825	0	0	1.14524	0	0	0	0	0
GmaGPX3.1	7.48735	9.4967	6.14377	6.07536	7.97421	6.23459	9.19198	7.27879	6.95663	9.8121	11.3895	12.2884	8.95361	8.29622	8.72721	9.87544	9.20437	9.46655	6.76315	8.26795	9.60107	12.6423	14.2618	4.99797	4.62716	4.26427	2.09599
GmaGPX5.1	85.6332	108.182	85.6954	57.8908	62.4816	97.5842	82.0954	120.287	77.1473	61.9833	137.755	95.8614	68.1045	75.1035	75.1631	82.2443	96.1127	105.522	108.198	100.841	112.628	147.013	86.769	31.4338	23.7027	23.66	6.31654
GmaGPX5.2	55.3934	34.654	40.4089	14.9584	13.3128	29.2963	82.4734	34.0996	18.7949	17.6447	21.1859	29.7128	29.5801	52.9749	33.5396	32.2348	18.2471	23.5055	30.8996	27.2065	44.2058	37.8482	11.525	8.99509	9.88065	7.72801	19.0057
GmaGPX8.1	74.698	78.7764	86.9384	60.8198	67.8899	77.757	101.065	80.8285	63.2629	62.6263	110.978	72.2664	74.4543	61.9635	64.5478	66.6375	84.7208	113.669	119.495	93.263	139.259	125.516	112.12	84.9328	76.2015	60.9338	55.2236
GmaGPX8.2	4.65557	6.0842	3.74414	3.11789	2.75285	1.41626	9.75253	3.69783	6.16951	4.45667	8.85857	8.99868	7.71308	7.76962	6.5586	9.69006	7.00733	10.2606	12.1474	6.70192	17.2447	10.6001	16.716	8.28054	7.47431	6.74052	1.59266
GmaGPX8.3	122.125	27.7871	58.3834	12.559	8.15987	23.4291	56.4117	34.3195	12.8929	9.59989	11.3347	18.6449	16.0917	22.4635	18.3281	21.3144	21.8021	44.6629	49.5148	42.8396	107.146	76.6928	17.7159	10.8655	10.4852	8.76758	5.82381
GmaGPX10.1	0	0.0888405	0	0	0	0	0.14026	0.178508	0	0	0	0	0	0.104706	0	0	0	0	0	0	0	0	0	0	0	0	0
GmaGPX11.1	51.1598	5.99215	55.0378	32.4115	38.8785	61.2701	59.7642	16.2017	14.7372	56.0705	32.2129	53.0675	34.3542	48.4736	32.9149	20.4483	6.01526	27.3786	35.8541	17.8476	7.33039	48.1592	26.243	46.5238	93.5158	147.463	937.02
GmaGPX14.1	1.73951	1.46433	1.58853	2.10583	1.2419	0.960421	1.13695	0.772119	3.76621	1.32716	1.47986	1.78192	1.17199	1.51259	1.20525	1.49382	1.22032	1.13304	0.993254	1.04381	1.21455	0.884284	1.49263	1.17411	1.00983	1.29324	1.134
GmaGPX19.1	19.8659	5.9273	8.42225	13.4044	14.7058	15.8963	23.6614	16.6618	17.7025	24.6272	41.3467	26.1044	18.339	15.4889	16.0049	14.7405	25.853	18.4722	16.3097	16.6609	28.9256	23.9695	21.8875	8.82016	10.1258	7.62474	3.8663
