# Supplementary material for: Characterization of SOD and GPX Gene Families in the Soybeans in Response to Drought and Salinity Stresses
Source: Antioxidants (Basel). 2022 Feb 25;11(3):460. doi: 10.3390/antiox11030460 (PMC8944523; doi:10.3390/antiox11030460)
Supplement: Supplementary file 1 [file antioxidants-11-00460-s001.zip › Supplementar files/Supplementary Table S2.xlsx]

## Sheet: Sheet1
Supplementary Table S2: Details of the primers used in the qRT-PCR analysis of SOD and GPX genes of G. soja
Gene	Forward primer	Reverse primer	Amplicon size
GsoActin-11	CGAGCGGGAAATTGTAAGGG	TCTTCTCCACAGACGAGCTG	104
GsoSOD6.1	CTACTCATTCACGCGGGTTG	TCGAGGGCCTTGTTGTAGTT	151
GsoSOD11.1	CTTGGTGGTCCATGAGCTTG	GGAGTCAAACCAACCACACC	111
GsoSOD20.1	GCCATTTGCCCAATTGTGTG	CCTCTGCTCTTGTCAATCGG	166
GsoGPX1.1	CGCCGATTACAAAGGAAAGGT	GATTGCATGGGAATGCCAGA	143
GsoGPX10.1	GGATGCCAGAGGCAAAGATG	GCTAGTCCCTGGCTCTTTCT	199
GsoGPX17.1	CACTCAAGCCAGAACAACCC	AGCCTGGGAAAGTTGGAAGA	123
