# Supplementary material for: Characterization of SOD and GPX Gene Families in the Soybeans in Response to Drought and Salinity Stresses
Source: Antioxidants (Basel). 2022 Feb 25;11(3):460. doi: 10.3390/antiox11030460 (PMC8944523; doi:10.3390/antiox11030460)
Supplement: Supplementary file 1 [file antioxidants-11-00460-s001.zip › Supplementar files/Supplementary Table S3.xlsx]

## Sheet: SODs
Supplementary Table 3: Cis-regulatory elements identified in the promotor regions of the SOD genes of G. max, G. soja and M. trancatula
General Function	Specific Function	Cis-elements	GmaSOD10.1	GmaSOD10.2	GmaSOD11.1	GmaSOD12.1	GmaSOD12.2	GmaSOD16.1	GmaSOD19.1	GmaSOD2.1	GmaSOD20.1	GmaSOD20.2	GmaSOD3.1	GmaSOD4.1	GmaSOD5.1	GmaSOD6.1	GsoSOD10.1	GsoSOD10.2	GsoSOD11.1	GsoSOD12.1	GsoSOD16.1	GsoSOD19.1	GsoSOD2.1	GsoSOD20.1	GsoSOD20.2	GsoSOD3.1	GsoSOD4.1	GsoSOD5.1	GsoSOD6.1	MtrSOD1.1	MtrSOD3.1	MtrSOD3.2	MtrSOD4.1	MtrSOD4.2	MtrSOD6.1	MtrSOD7.1
Abiotic stress	cis-acting regulatory element essential for the anaerobic induction	ARE	3	2	1	1	1	3		4	3	3	1		1	2	4	3	1	1	3		4	1	3	1		1	2	6	2		3	3	1	2
Abiotic stress	Drought responsive	as-1	1		1	1	2	2			2		1	1	3	2	2		1	2	2					2	1	3	3				2			1
Abiotic stress	binding site of AT-rich DNA binding protein (ATBP-1)	AT-rich element	2					1						1		1	1				1						1		1
Abiotic stress	MYBHv1 binding site	CCAAT-box	1	1								1					2	1							1							1			1	2
Abiotic stress	Drought responsive	DRE core					1			1				1						1			1				1					1
Abiotic stress	Drought responsive	DRE1										1													1
Abiotic stress	enhancer-like element involved in anoxic specific inducibility	GC-motif	1												1		2		1									1
Abiotic stress	cis-acting element involved in low-temperature responsiveness	LTR	4		1	1				1		1					1						1		1		1			2	1
Abiotic stress	MYB binding site involved in drought-inducibility	MBS		3	2			1	2	1	2			1	1	1		3	2		1	2	1				1	1	1	1					2
Abiotic stress	MYB binding site involved in light responsiveness	MRE				2	2			1	1		1							2			1	1		1				1				1	1	2
Abiotic stress	Water responsive	MYB	1	9	4	2		8	7	1	6	3	3	5	6	1	1	9	6		8	7	1	2	3	2	5	6	1	7	2	3	6	3	7	5
Abiotic stress	Drought responsive	MYB recognition site	1	1								1					2	1							1							1			1	2
Abiotic stress	Drought responsive	MYC	7	4	5	6	7	4	3	4	6	3	1	2	3	3	7	4	5	6	4	3	4	6	3	1	2	3	4	6	3	1	2	3	8	1
Biotic stress	element for maximal elicitor-mediated activation (2copies)	AT-rich sequence										1		1											1		1				1
Biotic stress	Wounding and pathogen responsive	box S													1													1				1		1
Biotic stress	cis-acting element involved in defense and stress responsiveness	TC-rich repeats	5	1		4			1				1				6	1	1			1				1				1
Biotic stress	wound and pathogen response	W box		1			1			3	1	1	2	1	1	1		1		1			3		1	2		1	1			4	3	2	1	1
Biotic stress	wound and pathogen response	WRE3		2					1	1		1	1					2				1	1	3	1	1				3	1	9		1	1
Biotic stress	wound and pathogen response	WUN-motif			2	3				2	4		1	2	1				2				2	2		1	2	1			1		2		1
Growth and development	Endospermic specific negative expersion	AACA_motif																														1	1
Growth and development	Tissue specific/ preferential expresses	AC-I																														1
Growth and development	Xyleum specific expersion	AC-II																																		1
Growth and development	cis-acting regulatory element related to meristem expression	CAT-box	2	2													2	2
Growth and development	Cis-acting regulatory element related to meristem specific activation	CCGTCC-box					1												1	1												1		1		1
Growth and development	cis-regulatory element involved in endosperm expression	GCN4_motif			1														1					1							1
Growth and development	element involved in differentiation of the palisade mesophyll cells	HD-Zip 1																												1					1
Hormone	cis-acting element involved in the abscisic acid responsiveness	ABRE	5	2	7		5	2	2	2	3	3	2	3	1	3	7	2	7	3	2	2	2	2	3	2	3	1	3	2		4		4	1	1
Hormone	ABA responsive	ABRE2			1														1
Hormone	ABA responsive	ABRE3a		2		1	1	1				1			1			2		1	1				1			1		1
Hormone	ABA responsive	ABRE4		2		1	1	1				1			1			2		1	1				1			1		1
Hormone	Auxin responsiveness	AuxRR-core						1						1							1						1
Hormone	ABA responsive	CARE	1														1
Hormone	cis-acting regulatory element involved in the MeJA-responsiveness	CGTCA-motif	1		1	1	2	2		2			1	1	3	2	2		1	2	2					2	1	3	3				2			1
Hormone	cis-acting regulatory element involved in circadian control	circadian							1				1	1								1				1	1
Hormone	Ethylene responsive element	ERE	1	1	1	3		2	2	1		6	1	2	2	3		1	1		2	2	1	1	6	1	1	2	3		3			1	2	1
Hormone	gibberellin-responsive element	GARE-motif													1													1			1					1
Hormone	gibberellin-responsive element	P-box		1		1			2		1		1		1			1				2		1		1		1
Hormone	gibberellin-responsive element	TATC-box		1														1																1
Hormone	cis-acting element involved in salicylic acid responsiveness	TCA	2		1		1	1						1		1	2		1	1	1			2			1		1			1	1	1
Hormone	cis-acting element involved in salicylic acid responsiveness	TCA-element		2		1				1	1			1	2			2					1				1	2		2	1	1				1
Hormone	Auxin responsiveness	TGA-box																								1
Hormone	cis-acting regulatory element involved in the MeJA-responsiveness	TGACG-motif	1		1	1	2	2			2		1	1	3	2	2		1	2	2					2	1	3	3				2			1
Hormone	auxin-responsive element	TGA-element						1	1		2										1	1								1				1		1
Light responsive	Light responsive elements	3-AF1 binding site																																	1
Light responsive	cis-acting element involved in light responsiveness	ACE			1														1
Light responsive	part of a module for light response	AE-box	2			1						1		1	1		2								1		1	1		1			1	3	1
Light responsive	part of a light responsive module	AT1-motif							1			1		2								1			1		1
Light responsive	part of a conserved DNA module involved in light responsiveness	ATC-motif						1								1					1								1
Light responsive	part of a conserved DNA module involved in light responsiveness	ATCT-motif		1		1	1											1		1										1			1		1
Light responsive	part of a conserved DNA module involved in light responsiveness	Box 4	2	2	5	6	6	2	3	5	1	6	8	6	2	7	2	2	5	6	2	4	5	1	6	8	6	2	7	1	6	1	1	6	6	7
Light responsive	part of a light responsive element	Box II			2														2																	1
Light responsive	part of a light responsive element	chs-CMA1a						1													1
Light responsive	part of a light responsive element	chs-CMA2a				1		1													1														1
Light responsive	part of a light responsive element	GA-motif							1	1		1										1	1		1								1		1
Light responsive	part of a light responsive element	Gap-box	1			1								1			1										1			1
Light responsive	part of a light responsive element	GATA-motif		2	1	1	1									2		1	1	1				1					2	1	2		2	1		1
Light responsive	cis-acting regulatory element involved in light responsiveness	G-box	6	2	6	2	5	2	3		3	2	2	4	2	3	10	2	6	5	2	3		2	2	2	4	2	3	4		1		4	2	1
Light responsive	light responsive element	GT1-motif		2	2	2			1	1						2		2	2			1	1						2		2	2			3	1
Light responsive	part of a light responsive element	GTGGC-motif			1							1							1						1						1
Light responsive	part of a light responsive element	I-box					1				1					1				1				2					1				1	1
Light responsive	part of a light responsive element	LAMP-element												1	1									1			1	1				1		1
Light responsive	part of a light responsive element	L-box																														1
Light responsive	light responsive element	Sp1	1																												1
Light responsive	part of a light responsive element	TCCC-motif			1	1					1	1		1	1				1					2	1		1	1			1			1
Light responsive	part of a light responsive element	TCT-motif	1			3		1				1	1	2	1		1				1			1	1	1	2	1		2				1	1	4
Metabolism	MYB binding site involved in flavonoid biosynthetic genes regulation	MBSI		1		1												1														1	1
Metabolism	Cis-acting regulatory element involved in zein metabolism regulation	O2-site	1					1	2		1				1		1				1	2						1				1				1
Transcription	promoter	AT~TATA-box		1	5	1	1		9	6	2	6	5	21	2	8		1	5	1		9	6	1	4	5	21	2	8	1	7	2	3	1	3	1
Transcription	protein binding site	Box III					1							1						1						1	1
Transcription	common cis-acting element in promoter and enhancer regions	CAAT-box	29	36	45	33	29	52	41	50	43	41	24	22	42	30	29	40	44	29	53	41	49	34	41	24	22	42	29	36	32	41	44	39	49	33
Transcription	protein binding site	HD-Zip 3													1													1
Transcription	Core promoter/ enhancer element	TATA	1			4			3	1		1		3			1					3	1		1		3				3		1		2
Transcription	Core promoter/ enhancer element	TATA-box	21	23	49	81	33	21	82	59	56	68	79	132	27	79	20	23	49	35	24	81	59	42	64	80	123	27	76	19	75	24	29	45	47	38
Cell cycle	Cell cycle and prolifiration	CCGTCC motif					1												1	1												1		1		1
Cell cycle	cis-acting element involved in cell cycle regulation	MSA-like																																		1
Cell cycle	Cell cycle and prolifiration	Myb-binding site	1		1				1			1		2	3		1		1			1			1		2	3		2	1			1		2
Food synthesis	amylase activity/ cis-acting regulatory element	A-box			1		1												2	1												1		1		1
	Unknown	AAGAA-motif	2				2	2	2	2	1	1	3	2	2	3	2			2	2	2	2		1	3	2	2	3	2			1	5		1
	Unknown	CTAG-motif			1				2										1			2
	Unknown	dOCT																						1
	Unknown	E2Fb														1													1
	unknown	F-box				1
	Unknown	MYB-like sequence		2	1	1		1	3				2		1			2	1		1	3				1		1		2	1	1			4	1
	Unknown	STRE	2	2	1	2	3	2			2	2	3		2	3	2	2		3	2			4	2	2		2	3	2	2	7	1	3		2

## Sheet: GPXs
Supplementary Table S3: Cis-regulatory elements identified in the promoter regions of the GPX genes of G. max, G. soja and M. trancatula
General Function	Specific Function	Cis-elements	GmaGPX1.1	GmaGPX2.1	GmaGPX3.1	GmaGPX5.1	GmaGPX5.2	GmaGPX8.1	GmaGPX8.2	GmaGPX8.3	GmaGPX10.1	GmaGPX11.1	GmaGPX14.1	GmaGPX17.1	GmaGPX19.1	GsoGPX1.1	GsoGPX2.1	GsoGPX3.1	GsoGPX5.1	GsoGPX5.2	GsoGPX8.1	GsoGPX8.2	GsoGPX8.3	GsoGPX10.1	GsoGPX11.1	GsoGPX14.1	GsoGPX17.1	GsoGPX19.1	MtrGPX1.1	MtrGPX1.2	MtrGPX5.1	MtrGPX7.1	MtrGPX8.1	MtrGPX8.2	MtrGPX8.3	Total gpx
Abiotic stress	Drought responsive	ACTCATCCT sequence						1													1															2
Abiotic stress	Cd response	AP-1												1												1	1									3
Abiotic stress	Anoxic response	ARE		2	4	1	1	2	3	1	2	1	2	4	4		1	4	1	1	2	3	1	2		1	4	4	5		3	4	2	2	5	72
Abiotic stress	Drought responsive	as-1	1		1	3		1	1		1	1	3		1	1	1	1	2		1	1		1	2			1		2	1	1	1	1	1	31
Abiotic stress	Water responsivr	AT-rich element			1	1		1										1	1		1															6
Abiotic stress	MYBHv1 binding site	CCAAT-box								1													1													2
Abiotic stress	Drought responsive	DRE core			1													1			1					1								1		5
Abiotic stress	Drought responsive	DRE 1																							1											1
Abiotic stress	anoxic specific inducibility	GC-motif		1	1			1									1	1			1															6
Abiotic stress	cis-acting element involved in low-temperature responsiveness	LTR			1			1	2					1				1			1	1					1		1		1					11
Abiotic stress	MYB binding site involved in drought-inducibility	MBS	1	1	1				2	1		2	2	1		1	1	1				3	1		2		1					1		2	1	25
Abiotic stress	MYB binding site involved in light responsiveness	MRE				1	1			1	1								1	1				1	1	3			3		1					15
Abiotic stress	Water responsivr	MYB	7	4	3	8	5	2	7	2	1	7	4	3	4	7	4	3	8	5	2	11	2	1	8	1	3	5	10	1	6	7	1	6	3	151
Abiotic stress	Drought responsive	MYB recognition site								1													1													2
Abiotic stress	Drought responsive	MYC	3	5	4	5	2	7	4	4	4	2	3	4	3	4	5	4	5	2	7	2	4	4	2	3	4	3	2	3	3	7	5	6	4	129
Biotic stress	Element for maximal elicitor-mediated activation	At-rich sequences																														1			1	2
Biotic stress	Wounding and pathogen responsive	box S																	1										1		1					3
Biotic stress	cis-acting element involved in defense and stress responsiveness	TC-rich repeats	2		1					1	2	1			2	1		1					1	2				1		2	1	1				19
Biotic stress	cis-acting element involved in defense and stress responsiveness	TCT-motif		1	1	1			1		1	3	2		2		1	1	1			1		1	1	1		1	1	2	1	1	1		2	28
Biotic stress	wound and pathogen response	W box	3				1	1	1			1	1	1		3				1	1	1					1			1	1	1			1	20
Biotic stress	wound and pathogen response	WRE3	1		1			1	1							1		1			1	1			3			1			2	2			1	17
Biotic stress	wound and pathogen response	WUN-motif		2		1	2	2	1		3	2	2	1			2			2	2			3		1	1					1	1	2		31
Cell cycle	Cell cycle and prolifiration	CCGTCC motif		1													1								1				1	1						5
Cell cycle	Cell cycle and prolifiration	Myb-binding site	2			3	3	1	1	1		1	1			2			3	3	1	4	1		3			1	1		1			3		36
Cell cycle	Cell cycle and prolifiration	OCT																																	1	1
Food synthesis	amylase activity	A-box										1					1								1				1	1						5
Growth and development	Endospermic specific negative expersion	AACA_motif																														1				1
Growth and development	Tissue specific/ preferential expresses	AC-I					1													1												3				5
Growth and development	Meristem expression	CAT-box			1						1	2			1		1	1		1		1		1				1								11
Growth and development	cis-regulatory element involved in endosperm expression	GCN4_motif	1						1													1									1	1	1	1		7
Growth and development	element involved in differentiation of the palisade mesophyll cells	HD-Zip 1												1													1									2
Hormone	ABA responsive	ABRE	1		1		9	1	2		3	6	1		1	1	8	1		9	1	1								4	1		3		1	55
Hormone	ABA responsive	ABRE3a	1				2				1					1				2				1				1								9
Hormone	ABA responsive	ABRE4	1				2				1					1				2				1				1								9
Hormone	Auxin responsiveness	AuxRR-core											1																		1					2
Hormone	ABA responsive	CARE			1										1			1										1					1			5
Hormone	MeJA-responsive element	CGTCA-motif	1		1	3		1	1							1	1	1	2		1	1		1	2			1		2	1	1	1	1	1	25
Hormone	Circadian	circadian								1													1											1		3
Hormone	Ethylene responsive element	ERE		3	4	1	3	1	1	5	1	1		8	3		2	4	1	3	1		5	1		1	8	3	1	1		1	6	2		71
Hormone	gibberellin-responsive element	GARE-motif				1	2	1				1	1						1	2	1										1					11
Hormone	gibberellin-responsive element	P-box				2	1			1									2	1			1						1	1					1	11
Hormone	gibberellin-responsive element	TATC-box				1						1			1				1									1	1			1			2	9
Hormone	cis-acting element involved in salicylic acid responsiveness	TCA	1	1		2	1	2					1	1			1		2	1	2										1	1	2	1	4	24
Hormone	cis-acting element involved in salicylic acid responsiveness	TCA-element	1	1	1		1	2	1		1			1	1	2	1	2			2	1		1			1			1			2	1	1	25
Hormone	Auxin responsiveness	TGA-box				1																											1			2
Hormone	cis-acting regulatory element involved in the MeJA-responsiveness	TGACG-motif	1		1	3		1	1		1	1	3		1	1	1	1	2		1	1		1	2			1		2	1	1	1	1	1	31
Hormone	auxin-responsive element	TGA-element			2			1	1			1		2		1	2	2		1	1				1		2		1		1		1			20
Light responsive	Light responsive elements	3-AF1 binding site				1	1												1	1													1			5
Light responsive	Light responsive elements	4-cl-CMA1b						1													1															2
Light responsive	cis-acting element involved in light responsiveness	ACE	1			1					1					1			1			1		1												7
Light responsive	Light responsive	AE-box			1							2	1	2	1			1									2	1			1		1			13
Light responsive	Light responsive	AT1-motif		1		1	1					1		1			1		1	2																9
Light responsive	light responsive	ATCT-motif				1				1					1				1			1	1				1									7
Light responsive	part of a conserved DNA module involved in light responsiveness	Box 4	4	5	7	4	3	2	4	3	5	2	6	9	1	4	5	7	4	3	2	2	3	5	2	2	9	1	4		2	3	3	3		119
Light responsive	part of a light responsive element	Box II	3						1			1				3																				8
Light responsive	part of a light responsive element	chs-CMA1a						1					2								1										1	1				6
Light responsive	part of a light responsive element	chs-CMA21													1											1		1								3
Light responsive	light responsive	GA-motif				1													1						2							1		1	1	7
Light responsive	part of a light responsive element	GATA-motif		2			2			1			1				1			2			2						1					2		14
Light responsive	part of a light responsive element	GATT-motif																											1							1
Light responsive	cis-acting regulatory element involved in light responsiveness	G-box	2		1	1	8	1	2	2	4	6	1	1	1	2	10	1	1	8	1		2	4	1		1	4		4	1		2		2	74
Light responsive	light responsive element	GT1-motif	2	1		2	3	1	1	1							1		2	3	1	1	1		4						2	3	3	3	2	37
Light responsive	light responsive element	GTGGC-motif										1								1																2
Light responsive	light responsive element	Gap-box					1													1												1		1	1	5
Light responsive	part of a light responsive element	I-box						1						1							1						1							2		6
Light responsive	part of a light responsive element	LAMP-element		2	1				1								2	1				1														8
Light responsive	part of a light responsive element	L-box																														1				1
Light responsive	light responsive element	Sp1							1																											1
Light responsive	part of a light responsive element	TCCC-motif	1	1							1	1				1	1							1		2									1	10
Metabolism	Cis-acting regulatory element involved in zein metabolism regulation	O2-site							1		1	2										1		1					1	1	2		2		2	14
Metabolism	cis-acting regulatory element involved in seed-specific regulation	RY-element								1													1									1				3
Transcription	promoter	AT~TATA-box	9	5	6	2		2	2	4	6	5	5	5	9	9	5	7	1		2		4	6			2	5	2	2	2	2	2	1		112
Transcription	cis-acting regulatory element	Box II like sequences										1																								1
Transcription	protein binding site	Box III		1													1																1			3
Transcription	promoter and enhancer regions	CAAT-box	45	34	24	34	36	40	36	40	42	39	25	48	28	42	31	24	35	37	41	43	41	42	33	31	48	28	47	42	46	34	43	41	35	1235
Transcription	protein binding site	HD-Zip 3			1													1																	1	3
Transcription	Core promoter/ enhancer element	TATA		1	1		1	2	2	1	1		3	2	2		1	1		1	2		1	1	2		2	2	1			1				31
Transcription	Core promoter/ enhancer element	TATA-box	71	57	55	25	46	53	37	65	65	49	57	40	89	71	58	60	22	41	51	22	61	66	30	13	41	76	43	27	20	43	38	47	46	1585
		Unknown	AAGAA-motif		2	3	4	1	1	1	2	1	4	3	2			3	3	3	1	1	2	2	1		2	2		2			2		1	2	51
		Unknown	CTAG-motif				1																				1
		unknown	F-box				1													1			1
		Unknown	MYB-like sequence	1	2	1	3	1	1	3			1		1		1	2	1	3	1	1	2			1	1	1		2		2	3	1
		Unknown	STRE	1		1		2	1	3	1	3				5	1		1	1	1	1	2	1	4		2		3					2	1	1
		Unknown	Y-box																							1
