# Supplementary material for: Characterization of SOD and GPX Gene Families in the Soybeans in Response to Drought and Salinity Stresses
Source: Antioxidants (Basel). 2022 Feb 25;11(3):460. doi: 10.3390/antiox11030460 (PMC8944523; doi:10.3390/antiox11030460)
Supplement: Supplementary file 1 [file antioxidants-11-00460-s001.zip › Supplementar files/Supplementary Table S4.xlsx]

## Sheet: Sheet1
							Supplementary Table S4: Similarities of the the SOD and GPX genes of G. max and G. soja; and similarities of the SOD and GPX genes of G .max and G. soja with model legume M. truncatula
Dulpicated genes of SOD and GPX in G. max				Duplicated genes of SOD and GPX in G . Soja			A.	Similarities of SOD and GPX genes among G. max and G. soja
Genes		Similarity %		Genes		Similarity %		Gene pairs		Similarity %
GmaSOD11.1	GmaSOD12.1	96.6		GsoSOD10.1	GsoSOD2.1	90.8	1	GmaSOD10.2	GsoSOD10.2	100
GmaSOD19.1	GmaSOD3.1	94.7		GsoSOD19.1	GsoSOD3.1	94.7	2	GmaSOD10.2	GsoSOD20.2	96.7
GmaSOD20.2	GmaSOD10.2	96.7		GsoSOD20.2	GsoSOD10.2	96.7	3	GmaSOD11.1	GsoSOD11.1	99.5
GmaSOD6.1	GmaSOD4.1	97.501		GsoSOD6.1	GsoSOD4.1	97.501	4	GmaSOD12.1	GsoSOD12.1	100
GmaGPX14.1	GmaGPX17.1	89.6		GsoGPX8.1	GsoGPX5.1	98.2	5	GmaSOD16.1	GsoSOD16.1	95.601
GmaGPX5.1	GmaGPX8.1	98.2		GsoGPX5.2	GsoGPX8.3	97.001	6	GmaSOD19.1	GsoSOD3.1	94.7
GmaGPX11.1	GmaGPX1.1	98.8		GsoGPX10.1	GsoGPX2.1	95.901	7	GmaSOD19.1	GsoSOD19.1	100
GmaGPX5.2	GmaGPX8.3	97.6					8	GmaSOD2.1	GsoSOD2.1	100
GmaGPX3.1	GmaGPX19.1	92.4					9	GmaSOD20.1	GsoSOD20.1	100
GmaGPX10.1	GmaGPX2.1	95.9					10	GmaSOD20.2	GsoSOD10.2	96.7										100.001
							11	GmaSOD20.2	GsoSOD20.2	100
							12	GmaSOD3.1	GsoSOD3.1	100
							13	GmaSOD4.1	GsoSOD4.1	100
							14	GmaSOD5.1	GsoSOD5.1	100
							15	GmaSOD6.1	GsoSOD4.1	97.501
							16	GmaSOD6.1	GsoSOD6.1	100
							17	GmaSOD2.1	GsoSOD10.1	90.8
							18	GmaSOD10.1	GsoSOD10.1	98.01
							19	GmaSOD12.1	GsoSOD11.1	96.1
							20	GmaSOD3.1	GsoSOD19.1	94.7
							21	GmaSOD4.1	GsoSOD6.1	97.501
							22	GmaGPX17.1	GsoGPX17.1	100
							23	GmaGPX5.1	GsoGPX8.1	98.2
							24	GmaGPX5.1	GsoGPX5.1	100
							25	GmaGPX8.1	GsoGPX8.1, GsoGPX5.1	98.01
							26	GmaGPX8.1	GsoGPX8.1	100
							27	GmaGPX11.1	GsoGPX11.1	94.6
							28	GmaGPX11.1	GsoGPX11.1, GsoGPX1.1	93.4
							29	GmaGPX1.1	GsoGPX1.1, GsoGPX11.1	93.4
							30	GmaGPX1.1	GsoGPX1.1, GsoGPX11.1	94.6
							31	GmaGPX8.2	GsoGPX8.2	100
							32	GmaGPX5.2	GsoGPX5.2	100
							33	GmaGPX5.2	GsoGPX5.2, GsoGPX8.3	97.6
							34	GmaGPX8.3	GsoGPX5.2	89.6
							35	GmaGPX8.3	GsoGPX8.3	99.401
							36	GmaGPX19.1	GsoGPX19.1	94.7
							37	GmaGPX10.1	GsoGPX10.1	100
							38	GmaGPX10.1	GsoGPX2.1	95.9
							39	GmaGPX2.1	GsoGPX2.1	100
							40	GmaGPX2.1	GsoGPX10.1	95.901
							41	GmaGPX14.1	GsoGPX17.1	89.9
							B.	Similarities of SOD and GPX genes G .max and G. soja with model legume M. trancatula
								Gene pairs		Similarity %
							1	MtrGPX8.1	GsoGPX5.1	90.401
							2	MtrGPX8.1	GmaGPX5.1	90.401
							3	MtrGPX8.3	GmaGPX5.2	89.8
							4	MtrGPX8.3	GsoGPX5.2	89.8
