# Supplementary material for: Characterization of SOD and GPX Gene Families in the Soybeans in Response to Drought and Salinity Stresses
Source: Antioxidants (Basel). 2022 Feb 25;11(3):460. doi: 10.3390/antiox11030460 (PMC8944523; doi:10.3390/antiox11030460)
Supplement: Supplementary file 1 [file antioxidants-11-00460-s001.zip › Supplementar files/Supplementary Table S5.xlsx]

## Sheet: SOD
Gene id	Rename id	Protein domain family	Domain family description	Protein length	MW (Kda)	PI	Chromosome No.	Localization Cello	Localization wegoloc
Aradu.64C9K.1	AduSOD1.1	PF00080	Copper/zinc superoxide dismutase (SODC)	249	26.8	5.5	1	Cytoplasmic	Cytoplasm
Aradu.20AVJ.1	AduSOD3.1	PF00080	Copper/zinc superoxide dismutase (SODC)	207	21.1	5.7	3	Chloroplast	Chloroplast
Aradu.3HY3W.1	AduSOD5.1	PF00081& PF02777	Iron/manganese superoxide dismutases, C-terminal domain	388	44.6	9	5	PlasmaMembrane	Chloroplast
Aradu.262RH.1	AduSOD6.1	PF00080	Copper/zinc superoxide dismutase (SODC)	177	18.4	6.2	6	Extracellular	Cytoplasm
Aradu.UUQ04.1	AduSOD8.1	P00080	Copper/zinc superoxide dismutase (SODC)	191	19.4	6.2	8	Chloroplast	Chloroplast
Aradu.D8BS6.1	AduSOD8.2	P00080	Copper/zinc superoxide dismutase (SODC)	191	19.4	6.2	8	Chloroplast	Chloroplast
Aradu.54BXB.1	AduSOD10.1	PF00081& PF02777	Iron/manganese superoxide dismutases, C-terminal domain	237	26.4	7.9	10	Mitochondrion	Mitochondrion
Aradu.AFM2C.1	AduSOD10.2	P00080	Copper/zinc superoxide dismutase (SODC)	149	15.6	5.7	10	Cytoplasmic	Cytoplasm
AT1G08830.1	AthSOD1.1	PF00080	Copper/zinc superoxide dismutase (SODC)	152	15.1	5.2	1	Cytoplasmic	Cytoplasm
AT2G28190	AthSOD2.1	PF00080	Copper/zinc superoxide dismutase (SODC)	216	22.2	6.5	2	Chloroplast	Chloroplast
AT3G10920	AthSOD3.1	PF02777 & PF00081	Iron/manganese superoxide dismutases, C-terminal domain	231	25.4	8.5	3	Mitochondrion	Mitochondrion
AT3G56350.1	AthSOD3.2	PF00081 & PF02777	Iron/manganese superoxide dismutases, C-terminal domain	241	26.9	6.3	3	Cytoplasmic	Mitochondrion
AT4G25100.1	AthSOD4.1	PF00081,PF02777	Iron/manganese superoxide dismutases, C-terminal domain	212	23.8	6.1	4	Chloroplast	Chloroplast
AT5G18100.1	AthSOD5.1	PF00080	Copper/zinc superoxide dismutase (SODC)	164	16.9	7.2	5	Cytoplasmic	Cytoplasm
AT5G23310.1	AthSOD5.2	PF00081 & PF02777	Iron/manganese superoxide dismutases, C-terminal domain	264	30.4	8.6	5	Chloroplast	Chloroplast
AT5G51100.1	AthSOD5.3	PF00081 &PF02777	Iron/manganese superoxide dismutases, C-terminal domain	230	25.8	7.9	5	Chloroplast	Chloroplast
Ca_08697	CarSOD1.1	PF00080	Copper/zinc superoxide dismutase (SODC)	313	33.8	6.7	1	Chloroplast	Cytoplasm
Ca_20950	CarSOD2.1	PF00080	Copper/zinc superoxide dismutase (SODC)	162	16.8	6.6	2	Cytoplasmic	Cytoplasm
Ca_01201	CarSOD3.1	PF00080	Copper/zinc superoxide dismutase (SODC)	152	15.2	5.4	3	Cytoplasmic	Cytoplasm
Ca_15473	CarSOD4.1	PF00081 &PF02777	Iron/manganese superoxide dismutases, C-terminal domain	204	23.3	5.6	4	Cytoplasmic	Chloroplast
Ca_04119	CarSOD5.1	PF00081 &PF02777	Iron/manganese superoxide dismutases, C-terminal domain	239	26.8	6.8	5	Mitochondrion	Mitochondrion
Ca_07541	CarSOD5.2	PF00081 &PF02777	Iron/manganese superoxide dismutases, C-terminal domain	262	30.3	6.1	5	Chloroplast	Chloroplast
Ca_17452	CarSOD6.1	PF00080	Copper/zinc superoxide dismutase (SODC)	203	20.8	6	6	Chloroplast	Chloroplast
Ca_19566	CarSOD6.2	PF00081 &PF02777	Iron/manganese superoxide dismutases, C-terminal domain	262	30.4	6.3	6	Cytoplasmic	Chloroplast
Ca_06853	CarSOD7.1	PF00081 &PF02777	Iron/manganese superoxide dismutases, C-terminal domain	312	35.4	5.6	7	Chloroplast	Chloroplast
Ca_12311	CarSOD7.2	PF00081 &PF02777	Iron/manganese superoxide dismutases, C-terminal domain	174	19.7	5.7	7	Nuclear	Chloroplast
Cc03C.cajan_08421	CcaSOD3.1	PF00081 &PF02777	Iron/manganese superoxide dismutases, C-terminal domain	242	26.7	7.9	3	Mitochondrion	Mitochondrion
Cc04C.cajan_21594	CcaSOD4.1	PF00080	Copper/zinc superoxide dismutase (SODC)	201	20.7	6.2	4	Chloroplast	Chloroplast
Cc09C.cajan_22471	CcaSOD9.1	PF00081 &PF02777	Iron/manganese superoxide dismutases, C-terminal domain	249	28.3	5.4	9	Chloroplast	Chloroplast
Cc11C.cajan_02588	CcaSOD11.1	PF00080	Copper/zinc superoxide dismutase (SODC)	307	32.7	6	11	Chloroplast	Cytoplasm
glyma.Zh_02G082100	GmaSOD2.1	PF00081, PF02777	Iron/manganese superoxide dismutases, C-terminal domain	310	35.5	5.6	2	Chloroplast	Chloroplast
glyma.Zh_03G222000	GmaSOD3.1	PF00080	Copper/zinc superoxide dismutase (SODC)	152	15.2	5.6	3	Cytoplasmic	Cytoplasm
glyma.Zh_04G198000	GmaSOD4.1	PF00081, PF02777	Iron/manganese superoxide dismutases, C-terminal domain	240	26.5	8.6	4	Mitochondrion	Mitochondrion
glyma.Zh_05G054000	GmaSOD5.1	PF00403, PF00080	Copper/zinc superoxide dismutase (SODC)	304	32.5	5.6	5	Chloroplast	Cytoplasm
glyma.Zh_06G138600	GmaSOD6.1	PF00081, PF02777	Iron/manganese superoxide dismutases, C-terminal domain	241	26.7	8.6	6	Mitochondrion	Mitochondrion
glyma.Zh_10G109100	GmaSOD10.1	PF00081, PF02777	Iron/manganese superoxide dismutases, C-terminal domain	309	35.2	5.2	10	Chloroplast	Chloroplast
glyma.Zh_10G178300	GmaSOD10.2	PF00081, PF02777	Iron/manganese superoxide dismutases, C-terminal domain	244	27.5	5.5	10	Chloroplast	Chloroplast
glyma.Zh_11G164400	GmaSOD11.1	PF00080	Copper/zinc superoxide dismutase (SODC)	204	20.9	6	11	Chloroplast	Chloroplast
glyma.Zh_12G074900	GmaSOD12.1	PF00080	Copper/zinc superoxide dismutase (SODC)	204	20.8	5.8	12	Chloroplast	Chloroplast
glyma.Zh_12G159300	GmaSOD12.2	PF00080	Copper/zinc superoxide dismutase (SODC)	183	18.6	6.3	12	Extracellular	Chloroplast
glyma.Zh_16G137400	GmaSOD16.1	PF00080	Copper/zinc superoxide dismutase (SODC)	160	16.5	7.2	16	Cytoplasmic	Cytoplasm
glyma.Zh_19G225400	GmaSOD19.1	PF00080	Copper/zinc superoxide dismutase (SODC)	152	15.2	5.3	19	Cytoplasmic	Cytoplasm
glyma.Zh_20G045800	GmaSOD20.1	PF00081 &PF02777	Iron/manganese superoxide dismutases, C-terminal domain	262	30.3	5.8	20	Chloroplast	Chloroplast
glyma.Zh_20G182000	GmaSOD20.2	PF00081 & PF02777	Iron/manganese superoxide dismutases, C-terminal domain	248	27.8	5.6	20	Chloroplast	Chloroplast
Glysoja.02G003373	GsoSOD2.1	PF00081 &02777	Iron/manganese superoxide dismutases, C-terminal domain	313	35.9	5.6	2	Chloroplast	Chloroplast
Glysoja.03G008112	GsoSOD3.1	PF00080	Copper/zinc superoxide dismutase (SODC)	152	15.2	5.6	3	Cytoplasmic	Cytoplasm
Glysoja.04G010488	GsoSOD4.1	PF00081 &02771	Iron/manganese superoxide dismutases, C-terminal domain	240	26.5	8.6	4	Mitochondrion	Mitochondrion
Glysoja.05G011374	GsoSOD5.1	PF00080	Copper/zinc superoxide dismutase (SODC)	304	32.5	5.6	5	Chloroplast	Cytoplasm
Glysoja.06G014697	GsoSOD6.1	PF00081 &02771	Iron/manganese superoxide dismutases, C-terminal domain	241	26.7	8.6	6	Mitochondrion	Mitochondrion
Glysoja.10G026780	GsoSOD10.1	PF00081 &02771	Iron/manganese superoxide dismutases, C-terminal domain	240	27.6	4.7	10	Cytoplasmic	Chloroplast
Glysoja.10G027541	GsoSOD10.2	PF00081 &02771	Iron/manganese superoxide dismutases, C-terminal domain	244	27.5	5.5	10	Chloroplast	Chloroplast
Glysoja.11G030227	GsoSOD11.1	PF00080	Copper/zinc superoxide dismutase (SODC)	204	20.9	6	11	Chloroplast	Chloroplast
Glysoja.12G034756	GsoSOD12.1	PF00080	Copper/zinc superoxide dismutase (SODC)	183	18.6	6.3	12	Extracellular	Chloroplast
Glysoja.16G043824	GsoSOD16.1	PF00080	Copper/zinc superoxide dismutase (SODC)	178	18.8	7.9	16	Cytoplasmic	Cytoplasm
Glysoja.19G052456	GsoSOD19.1	PF00080	Copper/zinc superoxide dismutase (SODC)	152	15.2	5.3	19	Cytoplasmic	Cytoplasm
Glysoja.20G053181	GsoSOD20.1	PF00081 &02771	Iron/manganese superoxide dismutases, C-terminal domain	305	35.1	6.4	20	Chloroplast	Chloroplast
Glysoja.20G054650	GsoSOD20.2	PF00081 &02771	Iron/manganese superoxide dismutases, C-terminal domain	248	27.8	5.6	20	Chloroplast	Chloroplast
Lup029289	LanSOD4.1	PF00080	Copper/zinc superoxide dismutase (SODC)	165	16.8	5.6	4	Cytoplasmic	Cytoplasm
Lup020540	LanSOD6.1	PF00080	Copper/zinc superoxide dismutase (SODC)	337	36	5.9	6	Chloroplast	Cytoplasm
Lup003213	LanSOD7.1	PF00080	Copper/zinc superoxide dismutase (SODC)	209	21.2	6.1	7	Chloroplast	Chloroplast
Lup012253	LanSOD12.1	PF00081 &02771	Iron/manganese superoxide dismutases, C-terminal domain	214	24.7	6	12	Chloroplast	Chloroplast
Lup017115	LanSOD13.1	PF00080	Copper/zinc superoxide dismutase (SODC)	202	20.6	5.2	13	Chloroplast	Chloroplast
Lup009550	LanSOD14.1	PF00081 &02771	Iron/manganese superoxide dismutases, C-terminal domain	236	26.6	6.1	14	Mitochondrion	Mitochondrion
Lup021526	LanSOD16.1	PF00080	Copper/zinc superoxide dismutase (SODC)	176	17.9	5.8	16	Extracellular	Cytoplasm
Lup001522	LanSOD20.1	PF00080	Copper/zinc superoxide dismutase (SODC)	177	18.5	7.2	20	Cytoplasmic	Cytoplasm
Lj1g3v1182090.1	LjaSOD1.1	PF00081 &02771	Iron/manganese superoxide dismutases, C-terminal domain	246	26.9	7.2	1	Mitochondrion	Mitochondrion
Lj1g3v4955350.1	LjaSOD1.2	PF00080	Copper/zinc superoxide dismutase (SODC)	152	15.1	5.6	1	Cytoplasmic	Cytoplasm
Lj6g3v0156170.1	LjaSOD6.1	PF00081 &02771	Iron/manganese superoxide dismutases, C-terminal domain	230	25.7	8.7	6	Chloroplast	Chloroplast
Medtr1g048990	MtrSOD1.1	PF00081 &02771	Iron/manganese superoxide dismutases, C-terminal domain	311	35.3	5.5	1	Chloroplast	Chloroplast
Medtr3g078860	MtrSOD3.1	PF00081 &02771	Iron/manganese superoxide dismutases, C-terminal domain	262	30.1	6.5	3	Chloroplast	Chloroplast
Medtr3g094250	MtrSOD3.2	PF00081 &02771	Iron/manganese superoxide dismutases, C-terminal domain	235	26.3	7.9	3	Mitochondrion	Mitochondrion
Medtr4g057240	MtrSOD4.1	PF00080	Copper/zinc superoxide dismutase (SODC)	206	21.2	6.1	4	Chloroplast	Chloroplast
Medtr4g101820	MtrSOD4.2	PF00080	Copper/zinc superoxide dismutase (SODC)	312	33.6	5.6	4	Chloroplast	Cytoplasm
Medtr6g029200	MtrSOD6.1	PF00080	Copper/zinc superoxide dismutase (SODC)	161	16.4	6.6	6	Cytoplasmic	Cytoplasm
Medtr7g114240	MtrSOD7.1	PF00080	Copper/zinc superoxide dismutase (SODC)	161	16.5	6.8	7	Cytoplasmic	Cytoplasm
Psat1g095440;	PsaSOD1.1	PF00080	Copper/zinc superoxide dismutase (SODC)	161	16.5	6.8	1	Cytoplasmic	Cytoplasm
Psat3g008560	PsaSOD3.1	PF00080	Copper/zinc superoxide dismutase (SODC)	152	15.3	5.6	3	Cytoplasmic	Cytoplasm
Psat4g069440	PsaSOD4.1	PF00080	Copper/zinc superoxide dismutase (SODC)	315	33.6	6.2	4	Chloroplast	Cytoplasm
Psat5g067840	PsaSOD5.1	PF00081 &02771	Iron/manganese superoxide dismutases, C-terminal domain	240	26.5	7.2	5	Mitochondrion	Mitochondrion
Psat5g112920	PsaSOD5.2	PF00081 &02771	Iron/manganese superoxide dismutases, C-terminal domain	262	30	6.1	5	Mitochondrion	Chloroplast
Psat6g049640	PsaSOD6.1	PF00081 &02771	Iron/manganese superoxide dismutases, C-terminal domain	280	31.6	6.8	6	Mitochondrion	Chloroplast
Psat7g191600	PsaSOD7.1	PF00080	Copper/zinc superoxide dismutase (SODC)	202	20.6	5.9	7	Chloroplast	Chloroplast
Phvul.004G081000	PvuSOD4.1	PF00080	Copper/zinc superoxide dismutase (SODC)	166	17.2	7.9	4	Mitochondrion	Cytoplasm
Phvul.006G097000	PvuSOD6.1	PF00080	Copper/zinc superoxide dismutase (SODC)	152	15.2	5.6	6	Mitochondrion	Cytoplasm
Phvul.011G086300	PvuSOD11.1	PF00080	Copper/zinc superoxide dismutase (SODC)	204	20.8	5.9	11	Mitochondrion	Chloroplast
Vigan.01G381400	VanSOD1.1	PF00080	Copper/zinc superoxide dismutase (SODC)	313	33.4	5.7	1	Chloroplast	Cytoplasm
Vigan.02G196200	VanSOD2.1	PF00081 &02771	Iron/manganese superoxide dismutases, C-terminal domain	239	26.5	7.9	2	Mitochondrion	Mitochondrion
Vigan.05G275000	VanSOD5.1	PF00081 &02771	Iron/manganese superoxide dismutases, C-terminal domain	270	31.2	7.8	5	Chloroplast	Chloroplast
Vigan.06G175200	VanSOD6.1	PF00080	Copper/zinc superoxide dismutase (SODC)	204	20.8	6.1	6	Chloroplast	Chloroplast
Vigan.07G067100	VanSOD7.1	PF00080	Copper/zinc superoxide dismutase (SODC)	191	19.5	6.2	7	Chloroplast	Chloroplast
Vigan.08G127100	VanSOD8.1	PF00081 &02771	Iron/manganese superoxide dismutases, C-terminal domain	245	27.5	5.3	8	Chloroplast	Chloroplast
Vigan.08G313500	VanSOD8.2	PF00081 &02771	Iron/manganese superoxide dismutases, C-terminal domain	303	34.7	5.8	8	Chloroplast	Chloroplast
Vigan.11G129600	VanSOD11.1	PF00080	Copper/zinc superoxide dismutase (SODC)	190	20.1	6.9	11	Cytoplasmic	Cytoplasm
Vradi01g11610	VraSOD1.1	PF00080	Copper/zinc superoxide dismutase (SODC)	175	18	8.4	1	Cytoplasmic	Cytoplasm
Vradi02g06330	VraSOD2.1	PF00080	Copper/zinc superoxide dismutase (SODC)	204	20.8	6.1	2	Chloroplast	Chloroplast
Vradi07g12830	VraSOD7.1	PF00080	Copper/zinc superoxide dismutase (SODC)	248	26.8	5.3	7	Cytoplasmic	Cytoplasm
Vradi08g03700	VraSOD8.1	PF00081 &02771	Iron/manganese superoxide dismutases, C-terminal domain	307	35.1	5.8	8	Chloroplast	Chloroplast
Vradi08g15680	VraSOD8.2	PF00081 &02771	Iron/manganese superoxide dismutases, C-terminal domain	255	28.6	5.4	8	Chloroplast	Chloroplast
Vradi10g01610	VraSOD10.1	PF00081 &02771	Iron/manganese superoxide dismutases, C-terminal domain	338	39	5.8	10	Cytoplasmic	Chloroplast
Vradi10g05230	VraSOD10.2	PF00080	Copper/zinc superoxide dismutase (SODC)	159	16	5.9	10	Cytoplasmic	Cytoplasm
Vigun02g120400	VunSOD2.1	PF00081 &02771	Iron/manganese superoxide dismutases, C-terminal domain	263	30.4	6.7	2	Chloroplast	Chloroplast
Vigun03g306600	VunSOD3.1	PF00080	Copper/zinc superoxide dismutase (SODC)	316	33.6	5.7	3	Chloroplast	Cytoplasm
Vigun04g112800	VunSOD4.1	PF00080	Copper/zinc superoxide dismutase (SODC)	160	16.4	6.9	4	Cytoplasmic	Cytoplasm
Vigun05g243700	VunSOD5.1	PF00080	Copper/zinc superoxide dismutase (SODC)	191	19.6	6.2	5	Chloroplast	Chloroplast
Vigun06g107500	VunSOD6.1	PF00080	Copper/zinc superoxide dismutase (SODC)	152	15.2	5.6	6	Cytoplasmic	Cytoplasm
Vigun07g047400	VunSOD7.1	PF00081 &02771	Iron/manganese superoxide dismutases, C-terminal domain	310	35.2	6	7	Chloroplast	Chloroplast
Vigun07g185500	VunSOD7.2	PF00081 &02771	Iron/manganese superoxide dismutases, C-terminal domain	245	27.4	5.3	7	Chloroplast	Chloroplast
Vigun09g131100	VunSOD9.1	PF00081 &02771	Iron/manganese superoxide dismutases, C-terminal domain	239	26.5	8.6	9	Mitochondrion	Mitochondrion
Vigun11g134800	VunSOD11.1	PF00080	Copper/zinc superoxide dismutase (SODC)	204	20.8	5.9	11	Chloroplast	Chloroplast

## Sheet: GPX
Gene id	Rename id	Protein domain family (PFAM)	Domail family description	Protein length	MW (Kda)	PI	Chromosome No.	Localization Cello	Localization Wegoloc
Aradu.M4TPQ.1	AduGPX2.1	PF00255	Glutathione peroxidase (GSHPx)	162	18.1	9.5	2	Mitochondrial	Cytoplasm
Aradu.8UL46.1	AduGPX3.1	PF00255	Glutathione peroxidase (GSHPx)	171	19.4	6.1	3	Cytoplasmic	Peroxisome
Aradu.AXG3B.1	AduGPX3.2	PF00255	Glutathione peroxidase (GSHPx)	168	18.6	7.6	3	Cytoplasmic	Mitochondrion
Aradu.0HA70.1	AduGPX3.3	PF00255	Glutathione peroxidase (GSHPx)	193	21.8	8.3	3	Cytoplasmic	Cytoplasm
Aradu.SDR3Z.1	AduGPX6.1	PF00255	Glutathione peroxidase (GSHPx)	231	25.6	9.5	6	Chloroplast	Chloroplast
Aradu.4U4LS.1	AduGPX6.2	PF00255	Glutathione peroxidase (GSHPx)	170	19	9	6	Chloroplast	Cytoplasm
AT1G63460	AthGPX1.1	PF00255	Glutathione peroxidase (GSHPx)	167	19.1	5.1	1	Cytoplasmic	Peroxisome
AT2G25080	AthGPX2.1	PF00255	Glutathione peroxidase (GSHPx)	236	26	9.4	2	Chloroplast	Chloroplast
AT2G31570	AthGPX2.2	PF00255	Glutathione peroxidase (GSHPx)	170	19	5.6	2	Cytoplasmic	Cytoplasm
AT2G43350	AthGPX2.3	PF00255	Glutathione peroxidase (GSHPx)	205	23.1	9.2	2	Mitochondrial	Mitochondrion
AT2G48150	AthGPX2.4	PF00255	Glutathione peroxidase (GSHPx)	170	19.3	8.9	2	Cytoplasmic	Cytoplasm
AT3G63080	AthGPX3.1	PF00255	Glutathione peroxidase (GSHPx)	173	19.3	9.3	3	Extracellular	Cytoplasm
AT4G11600	AthGPX4.1	PF00255	Glutathione peroxidase (GSHPx)	232	25.6	9.4	4	Mitochondrial	Mitochondrion
AT4G31870	AthGPX4.2	PF00255	Glutathione peroxidase (GSHPx)	233	25.8	9.5	4	Chloroplast	Chloroplast
Ca_07363	CarGPX3.1	PF00255	Glutathione peroxidase (GSHPx)	189	21.7	9.3	3	Extracellular	Cytoplasm
Ca_07849	CarGPX4.1	PF00255	Glutathione peroxidase (GSHPx)	171	19.2	9.2	4	Nuclear	Cytoplasm
Ca_09088	CarGPX4.2	PF00255	Glutathione peroxidase (GSHPx)	233	26.2	9.4	4	Mitochondrial	Chloroplast
Ca_05736	CarGPX6.1	PF00255	Glutathione peroxidase (GSHPx)	170	19.5	5.4	6	Cytoplasmic	Peroxisome
Ca_05737	CarGPX6.2	PF00255	Glutathione peroxidase (GSHPx)	167	18.8	8.7	6	Cytoplasmic	Cytoplasm
Cc3C.cajan_09636	CcaGPX3.1	PF00255	Glutathione peroxidase (GSHPx)	175	19.6	9.4	3	Mitochondrial	Cytoplasm
Cc3C.cajan_10520	CcaGPX3.2	PF00255	Glutathione peroxidase (GSHPx)	171	19.1	9.4	3	Extracellular	Cytoplasm
Cc6C.cajan_11530	CcaGPX6.1	PF00255	Glutathione peroxidase (GSHPx)	223	24.8	9	6	Chloroplast	Cytoplasm
Cc6C.cajan_11531	CcaGPX6.2	PF00255	Glutathione peroxidase (GSHPx)	176	20.1	4.4	6	PlasmaMembrane	Peroxisome
Cc6C.cajan_13200	CcaGPX6.3	PF00255	Glutathione peroxidase (GSHPx)	164	18.5	5.1	6	Cytoplasmic	Peroxisome
Cc8C.cajan_15555	CcaGPX8.1	PF00255	Glutathione peroxidase (GSHPx)	181	20.6	5.6	8	Cytoplasmic	Cytoplasm
glyma.Zh_01G201400	GmaGPX1.1	PF00255	Glutathione peroxidase (GSHPx)	167	18.5	6.6	1	Cytoplasmic	Mitochondrion
glyma.Zh_02G139400	GmaGPX2.1	PF00255	Glutathione peroxidase (GSHPx)	240	27.1	9.2	2	Cytoplasmic	Cytoplasm
glyma.Zh_03G135600	GmaGPX3.1	PF00255	Glutathione peroxidase (GSHPx)	170	19	9.5	3	Mitochondrial	Cytoplasm
glyma.Zh_05G193300	GmaGPX5.1	PF00255	Glutathione peroxidase (GSHPx)	166	18.4	6.6	5	Cytoplasmic	Cytoplasm
glyma.Zh_05G225300	GmaGPX5.2	PF00255	Glutathione peroxidase (GSHPx)	199	22.7	7.5	5	Extracellular	Cytoplasm
glyma.Zh_08G013300	GmaGPX8.1	PF00255	Glutathione peroxidase (GSHPx)	225	25.1	9.1	8	Mitochondrial	Cytoplasm
glyma.Zh_08G013400	GmaGPX8.2	PF00255	Glutathione peroxidase (GSHPx)	167	19	5.1	8	Cytoplasmic	Peroxisome
glyma.Zh_08G044900	GmaGPX8.3	PF00255	Glutathione peroxidase (GSHPx)	166	18.8	5.7	8	Cytoplasmic	Cytoplasm
glyma.Zh_10G024500	GmaGPX10.1	PF00255	Glutathione peroxidase (GSHPx)	170	19	9.5	10	Nuclear	Cytoplasm
glyma.Zh_11G023200	GmaGPX11.1	PF00255	Glutathione peroxidase (GSHPx)	167	18.5	5.9	11	Cytoplasmic	Mitochondrion
glyma.Zh_14G096100	GmaGPX14.1	PF00255	Glutathione peroxidase (GSHPx)	233	26.3	9.6	14	Mitochondrial	Chloroplast
glyma.Zh_17G212500	GmaGPX17.1	PF00255	Glutathione peroxidase (GSHPx)	234	26.3	9.4	17	Mitochondrial	Chloroplast
glyma.Zh_19G139300	GmaGPX19.1	PF00255	Glutathione peroxidase (GSHPx)	170	18.9	9.2	19	Mitochondrial	Cytoplasm
Glysoja.01G002272	GsoGPX1.1	PF00255	Glutathione peroxidase (GSHPx)	276	31.1	9	1	Cytoplasmic	Mitochondrion
Glysoja.02G003968	GsoGPX2.1	PF00255	Glutathione peroxidase (GSHPx)	170	19.1	9.6	2	Mitochondrial	Cytoplasm
Glysoja.03G007235	GsoGPX3.1	PF00255	Glutathione peroxidase (GSHPx)	285	31.7	9.3	3	Extracellular	Cytoplasm
Glysoja.05G012904	GsoGPX5.1	PF00255	Glutathione peroxidase (GSHPx)	166	18.4	6.6	5	Cytoplasmic	Cytoplasm
Glysoja.05G013220	GsoGPX5.2	PF00255	Glutathione peroxidase (GSHPx)	199	22.4	7.5	5	Extracellular	Cytoplasm
Glysoja.08G019311	GsoGPX8.1	PF00255	Glutathione peroxidase (GSHPx)	225	25.1	9.1	8	Mitochondrial	Cytoplasm
Glysoja.08G019312	GsoGPX8.2	PF00255	Glutathione peroxidase (GSHPx)	167	19	5.1	8	Cytoplasmic	Peroxisome
Glysoja.08G019635	GsoGPX8.3	PF00255	Glutathione peroxidase (GSHPx)	166	18.8	5.7	8	Cytoplasmic	Cytoplasm
Glysoja.10G025811	GsoGPX10.1	PF00255	Glutathione peroxidase (GSHPx)	170	19	9.5	10	Nuclear	Cytoplasm
Glysoja.11G028775	GsoGPX11.1	PF00255	Glutathione peroxidase (GSHPx)	327	36.7	5.4	11	Cytoplasmic	Mitochondrion
Glysoja.14G038277	GsoGPX14.1	PF00255	Glutathione peroxidase (GSHPx)	273	30.9	9.1	14	PlasmaMembrane	Chloroplast
Glysoja.17G046691	GsoGPX17.1	PF00255	Glutathione peroxidase (GSHPx)	234	26.3	9.4	17	Mitochondrial	Chloroplast
Glysoja.19G051602	GsoGPX19.1	PF00255	Glutathione peroxidase (GSHPx)	173	19.3	9.3	19	Mitochondrial	Cytoplasm
Lup028378	LanGPX5.1	PF00255	Glutathione peroxidase (GSHPx)	177	20	9.3	5	Extracellular	Cytoplasm
Lup021930	LanGPX6.1	PF00255	Glutathione peroxidase (GSHPx)	175	19.6	6.6	6	Cytoplasmic	Cytoplasm
Lup015332	LanGPX6.2	PF00255	Glutathione peroxidase (GSHPx)	242	26.8	9.2	6	Mitochondrial	Mitochondrion
Lup015331	LanGPX6.3	PF00255	Glutathione peroxidase (GSHPx)	170	19.3	4.8	6	Cytoplasmic	Peroxisome
Lup011480	LanGPX8.1	PF00255	Glutathione peroxidase (GSHPx)	170	19	8.9	8	Cytoplasmic	Cytoplasm
Lup031567	LanGPX17.1	PF00255	Glutathione peroxidase (GSHPx)	167	18.8	7.6	17	Cytoplasmic	Cytoplasm
Lup002340	LanGPX19.1	PF00255	Glutathione peroxidase (GSHPx)	170	19.1	9.1	19	Extracellular	Cytoplasm
Lup001849	LanGPX20.1	PF00255	Glutathione peroxidase (GSHPx)	170	19.1	8.9	20	Cytoplasmic	Cytoplasm
Lj1g3v0270470.1	LjaGPX1.1	PF00255	Glutathione peroxidase (GSHPx)	171	19.1	9.4	1	Mitochondrial	Cytoplasm
Lj4g3v2951200.1	LjaGPX4.1	PF00255	Glutathione peroxidase (GSHPx)	236	26.2	8.8	4	Chloroplast	Cytoplasm
Lj4g3v2951210.1	LjaGPX4.2	PF00255	Glutathione peroxidase (GSHPx)	171	19.4	5.3	4	Cytoplasmic	Peroxisome
Lj4g3v3113270.1	LjaGPX4.3	PF00255	Glutathione peroxidase (GSHPx)	167	18.9	7.6	4	Cytoplasmic	Cytoplasm
Medtr1g014210	MtrGPX1.1	PF00255	Glutathione peroxidase (GSHPx)	236	26.5	9.3	1	Mitochondrial	Chloroplast
Medtr1g072570	MtrGPX1.2	PF00255	Glutathione peroxidase (GSHPx)	172	19.5	9.4	1	Cytoplasmic	Cytoplasm
Medtr5g010340	MtrGPX5.1	PF00255	Glutathione peroxidase (GSHPx)	195	22	8.6	5	Plasma	Peroxisome
								Membrane
Medtr7g094600	MtrGPX7.1	PF00255	Glutathione peroxidase (GSHPx)	170	19.2	9.2	7	Cytoplasmic	Cytoplasm
Medtr8g098410	MtrGPX8.1	PF00255	Glutathione peroxidase (GSHPx)	233	25.9	9.3	8	Mitochondrial	Mitochondrion
Medtr8g098400	MtrGPX8.2	PF00255	Glutathione peroxidase (GSHPx)	181	20.5	5.2	8	Cytoplasmic	Peroxisome
Medtr8g105630	MtrGPX8.3	PF00255	Glutathione peroxidase (GSHPx)	167	19	8.3	8	Cytoplasmic	Cytoplasm
Psat3g020440	PsaGPX3.1	PF00255	Glutathione peroxidase (GSHPx)	148	160.4	5.5	3	Plasma Membrane	Cytoplasm
Psat6g026280	PsaGPX6.1	PF00255	Glutathione peroxidase (GSHPx)	236	26.4	9.4	6	Mitochondrial	Chloroplast
Psat6g061240	PsaGPX6.2	PF00255	Glutathione peroxidase (GSHPx)	171	19.3	9.4	6	Nuclear	Cytoplasm
Psat7g006120	PsaGPX7.1	PF00255	Glutathione peroxidase (GSHPx)	195	22.3	8.3	7	Extracellular	Cytoplasm
Psat7g006160	PsaGPX7.2	PF00255	Glutathione peroxidase (GSHPx)	170	19.8	9.4	7	Cytoplasmic	Cytoplasm
Psat7g032560	PsaGPX7.3	PF00255	Glutathione peroxidase (GSHPx)	170	19.3	5.1	7	Cytoplasmic	Peroxisome
Psat7g032600	PsaGPX7.4	PF00255	Glutathione peroxidase (GSHPx)	236	26.2	9.1	7	Mitochondrial	Mitochondrion
Phvul.001G041100	PvuGPX1.1	PF00255	Glutathione peroxidase (GSHPx)	262	29.7	9.7	1	Mitochondrial	Chloroplast
Phvul.001G149000	PvuGPX1.2	PF00255	Glutathione peroxidase (GSHPx)	168	18.8	9.3	1	Cytoplasmic	Cytoplasm
Phvul.002G157200	PvuGPX2.1	PF00255	Glutathione peroxidase (GSHPx)	170	19.1	5	2	Cytoplasmic	Peroxisome
Phvul.002G288700	PvuGPX2.2	PF00255	Glutathione peroxidase (GSHPx)	230	25.6	8.8	2	Chloroplast	Cytoplasm
Phvul.002G288800	PvuGPX2.3	PF00255	Glutathione peroxidase (GSHPx)	170	19.4	5.9	2	Cytoplasmic	Peroxisome
Phvul.002G322400	PvuGPX2.4	PF00255	Glutathione peroxidase (GSHPx)	198	22.5	5.9	2	Extracellular	Cytoplasm
Phvul.007G169601	PvuGPX7.1	PF00255	Glutathione peroxidase (GSHPx)	170	19.2	9.3	7	Nuclear	Cytoplasm
Vigan.01G014100	VanGPX1.1	PF00255	Glutathione peroxidase (GSHPx)	198	22.6	6.6	1	Extracellular	Cytoplasm
Vigan.01G053900	VanGPX1.2	PF00255	Glutathione peroxidase (GSHPx)	171	19.5	5	1	Cytoplasmic	Peroxisome
Vigan.01G054100	VanGPX1.3	PF00255	Glutathione peroxidase (GSHPx)	246	27.3	9.1	1	Mitochondrial	Cytoplasm
Vigan.03G247200	VanGPX3.1	PF00255	Glutathione peroxidase (GSHPx)	263	29.7	9.7	3	Mitochondrial	Chloroplast
Vigan.04G296100	VanGPX4.1	PF00255	Glutathione peroxidase (GSHPx)	170	19	9.6	4	Mitochondrial	Cytoplasm
Vigan.10G215200	VanGPX10.1	PF00255	Glutathione peroxidase (GSHPx)	170	19.1	5.1	10	Cytoplasmic	Peroxisome
Vradi03g00640	VraGPX3.1	PF00255	Glutathione peroxidase (GSHPx)	114	12.7	7.7	3	Nuclear	Cytoplasm
Vradi06g13630	VraGPX6.1	PF00255	Glutathione peroxidase (GSHPx)	263	29.8	9.8	6	Mitochondrial	Chloroplast
Vradi07g28180	VraGPX7.1	PF00255	Glutathione peroxidase (GSHPx)	199	22.6	7.5	7	Extracellular	Cytoplasm
Vigun01g131500.1	VunGPX1.1	PF00255	Glutathione peroxidase (GSHPx)	170	19	9.1	1	Cytoplasmic	Cytoplasm
Vigun02g175800.1	VunGPX2.1	PF00255	Glutathione peroxidase (GSHPx)	170	19.3	4.7	2	Cytoplasmic	Peroxisome
Vigun03g010600.1	VunGPX3.1	PF00255	Glutathione peroxidase (GSHPx)	198	22.7	7.6	3	Plasma Membrane	Cytoplasm
Vigun03g045400.1	VunGPX3.2	PF00255	Glutathione peroxidase (GSHPx)	171	19.4	5	3	Cytoplasmic	Peroxisome
Vigun03g045500.1	VunGPX3.3	PF00255	Glutathione peroxidase (GSHPx)	235	25.9	9.1	3	Mitochondrial	Cytoplasm
Vigun07g112700.1	VunGPX7.1	PF00255	Glutathione peroxidase (GSHPx)	170	19	9.6	7	Mitochondrial	Cytoplasm
Vigun08g044100.1	VunGPX8.1	PF00255	Glutathione peroxidase (GSHPx)	272	31.1	9.6	8	Mitochondrial	Chloroplast
